# Supplementary material for: A 4-Week Diet Low or High in Advanced Glycation Endproducts Has Limited Impact on Gut Microbial Composition in Abdominally Obese Individuals: The deAGEing Trial
Source: Int J Mol Sci. 2022 May 10;23(10):5328. doi: 10.3390/ijms23105328 (PMC9141283; doi:10.3390/ijms23105328)
Supplement: Supplementary file 1 [file ijms-23-05328-s001.zip]

Archive with 1 entries (1 files):
- ijms-1709998-supplementary.pdf
